# Supplementary material for: Identification of Differentially Expressed Genes in Different Glioblastoma Regions and Their Association with Cancer Stem Cell Development and Temozolomide Response
Source: J Pers Med. 2021 Oct 20;11(11):1047. doi: 10.3390/jpm11111047 (PMC8625522; doi:10.3390/jpm11111047)
Supplement: Supplementary file 1 [file jpm-11-01047-s001.zip]

Archive with 2 entries (2 files):
- Supplemantary_tables.xlsx
- Supplementary_figures.pdf
