# Supplementary material for: Identification of Differentially Expressed Genes in Different Glioblastoma Regions and Their Association with Cancer Stem Cell Development and Temozolomide Response
Source: J Pers Med. 2021 Oct 20;11(11):1047. doi: 10.3390/jpm11111047 (PMC8625522; doi:10.3390/jpm11111047)
Supplement: Supplementary file 1 [file jpm-11-01047-s001.zip › Supplemantary_tables.xlsx]

## Sheet: Table S1
Table S1. The identified recurrent-associated genes.
	upR in recurrent tumor and tumor margin of primary tumor	downR in recurrent tumor and tumor margin of primary tumor
	ABHD12B	ALG6
	ADAP1	BCHE
	ADIRF	BLM
	AK5	C17orf80
	ANO4	C1orf131
	ARHGAP44	C6orf118
	ARRB1	C7orf62
	ATP8A2	CBX8
	BSPRY	CCDC102B
	BTBD9	CCT2
	C10orf90	CCZ1
	C6orf106	CENPM
	CALN1	COG2
	CBX7	COX4I2
	CCNY	DPEP1
	CDKL2	DTYMK
	CHST1	E2F5
	CLDND1	FAM200A
	CLIP4	FBN3
	CNTNAP2	FBXO43
	CPEB1	GART
	CRHBP	GBAS
	DMBT1	GLDC
	EDIL3	GNPAT
	ENPP2	H3F3A
	EPHB6	HAUS1
	FAM19A4	HMGN1
	FAM83H	HOXC8
	GABRA2	HSDL1
	GAS7	IFT81
	GFOD1	ING3
	GPR6	ITGB3BP
	GREM1	LSM7
	GRIN3A	MDH2
	HAS1	MRPL32
	HS3ST4	NUP35
	HS3ST5	NUPL2
	INF2	ORC5
	KCNK1	PRIMPOL
	KCNK12	PTN
	MAST3	PTP4A3
	MATK	RBM45
	MYLK	RFC5
	MYO1D	ROMO1
	NAP1L6	RWDD4
	NEFH	SF3B6
	NIPAL4	SNRPD1
	NXPE3	SNRPE
	OPTN	SNRPG
	OR2L13	TBCE
	PITRM1	THAP2
	PPP2R2C	TMCO1
	PTGDS	TRMT61B
	PTPRU	USP39
	PVALB	ZNF473
	RASGEF1A	ZNF530
	RASGRF1	ZNF77
	RASGRF2
	RBP7
	RESP18
	RYR2
	SCN1B
	SERPINI1
	SIK2
	SLC22A23
	SLC24A2
	SLC31A2
	SNCA
	SNCG
	SST
	SYNJ2
	TAF3
	THEMIS
	TNFSF9
	TP53INP2
	TPRG1L
	TUBA4A
	VAMP1

## Sheet: Table S2
Table S2. TMZ resistant-associated gene signatures (cell-line based).
	GeneSymbol	Z	in_TCGA	in_Local_array
	AKR1B10	2.74779	Y	Y
	STMN3	2.12966	Y	Y
	ALDH3A1	1.44982	Y	Y
	ZSCAN18	0.897353	Y	Y
	MGMT	0.997761	Y	Y
	GMFG	1.00982	Y	Y
	PDE5A	2.17695	Y	Y
	OLR1	0.430803	Y	Y
	INHBB	0.139396	Y	Y
	F2RL2	0.984453	Y	Y
	KCTD15	0.59379	Y	Y
	LOC644538	0.89325	N	N
	ANKRD20A5	0.331378	N	N
	AFAP1L1	0.600741	Y	Y
	SECTM1	0.540935	Y	Y
	GABRA2	0.323906	Y	Y
	ACSL5	0.217216	Y	Y
	LOC730755	0.480359	N	N
	LEPREL1	1.4388	N	N
	G6PD	1.40154	Y	Y
	GIMAP2	0.393522	Y	Y
	C12orf59	0.0981984	N	N
	ZNF429	0.111269	Y	Y
	HYI	0.733768	Y	Y
	ADRB2	0.382551	Y	Y
	LRRC8C	0.65338	Y	Y
	TMCO6	-0.0196066	Y	Y
	HSBP1L1	0.969516	Y	Y
	NQO1	2.99419	Y	Y
	MANEAL	0.213363	Y	Y
	CARD16	0.317138	Y	Y
	MBOAT1	0.588565	Y	Y
	ARHGEF19	-0.191042	Y	Y
	CYP4F11	-0.0393984	Y	Y
	MAPK12	0.624343	Y	Y
	CCDC3	-0.0359357	Y	Y
	HMBS	1.43961	Y	Y
	WNT5A	2.06038	Y	Y
	ANXA10	-0.23514	Y	Y
	COLEC10	-0.216605	Y	Y
	SNAI1	0.0480875	Y	Y
	EVI2B	-0.114069	Y	Y
	SETDB2	0.150888	Y	Y
	GMPPB	0.634515	Y	Y
	TAP2	1.37484	Y	Y
	FLI1	0.0875243	Y	Y
	DLX2	-0.390879	Y	Y
	TBL3	0.328311	Y	Y
	TSKU	0.501661	Y	Y
	ALDH1A1	-0.0917438	Y	Y
	ATP10D	0.969947	Y	Y
	NCAPH2	0.737443	Y	Y
	RNF26	0.590404	Y	Y
	B4GALNT1	0.537264	Y	Y
	METRN	1.29216	Y	Y
	LPCAT3	1.05464	Y	Y
	PLK1	-0.0556483	Y	Y
	TREX2	0.617252	Y	Y
	TXNRD1	2.72596	Y	Y
	TK1	1.5094	Y	Y
	ERAP1	1.03821	Y	Y
	MTMR2	1.27713	Y	Y
	C18orf22	0.934777	N	N
	TMEM54	0.581132	Y	Y
	IL2RB	-0.068925	Y	Y
	SLMO2	1.22719	N	Y
	FAM113A	1.40112	N	N
	RASA1	1.58119	Y	Y
	MFSD3	-0.044936	Y	Y
	C6orf106	0.76496	Y	Y
	LHX1	-0.427376	Y	Y
	TTLL12	0.860976	Y	Y
	STYXL1	1.57631	Y	Y
	SMURF2	1.90411	Y	Y
	PLS3	2.08898	Y	Y
	ALAS1	1.2953	Y	Y
	C16orf57	1.06906	N	N
	ZFPM1	0.334762	Y	Y
	KDM1B	0.308901	Y	Y
	NUP153	1.46003	Y	Y
	PBX2	0.718675	Y	Y
	CCDC28B	0.791523	Y	Y
	LOC81691	0.215736	N	Y
	NFE2L2	2.26297	Y	Y
	AIFM1	1.16301	Y	Y
	UFSP1	-0.437251	Y	Y
	SDHD	1.70615	Y	Y
	UBTF	0.364339	Y	Y
	SPANXC	-0.623664	Y	Y
	EYA2	-0.549055	Y	Y
	HNRNPA3	2.18421	Y	Y
	ETS1	2.1018	Y	Y
	HSPA1L	-0.436845	Y	Y
	CCDC23	1.01807	N	Y
	KCNAB2	-0.0421134	Y	Y
	PC	-0.121003	Y	Y
	ISG15	1.17708	Y	Y
	MRPL40	1.69281	Y	Y
	C1orf31	1.51808	N	N
	IL27RA	-0.163268	Y	Y
	SLC9A6	0.991399	Y	Y
	DSN1	1.53688	Y	Y
	DNAJC21	1.25502	Y	Y
	HPCAL1	2.32682	Y	Y
	ADRB1	-0.601006	Y	Y
	TPX2	1.46761	Y	Y
	KATNB1	-0.0309768	Y	Y
	TPMT	1.27505	Y	Y
	CENPB	-0.408466	Y	Y
	KPTN	-0.0073984	Y	Y
	SMARCA1	1.39615	Y	Y
	MTERF	0.640018	N	N
	FKBP14	0.725426	Y	Y
	CLP1	0.927727	Y	Y
	RPL27A	-0.533328	Y	Y
	SLC15A3	-0.310636	Y	Y
	TRAP1	1.35916	Y	Y
	UNC119B	1.34127	Y	Y
	HEXIM2	0.16066	Y	Y
	FAM82A2	0.700608	N	N
	KLF7	0.993694	Y	Y
	TNFRSF25	-0.0329311	Y	Y
	YY1AP1	0.891009	Y	Y
	SLC39A8	0.551508	Y	Y
	ZNF791	0.00145858	Y	Y
	IFT172	0.150702	Y	Y
	C15orf29	0.161319	N	N
	ST20	-0.0220866	Y	N
	FBXW2	1.04695	Y	Y
	PARP6	0.194759	Y	Y
	HTR2A	-0.998761	Y	Y
	TP53BP1	0.311405	Y	Y
	SECISBP2L	-0.148039	Y	Y
	NFE2L1	1.15353	Y	Y
	ATP1B1	1.31166	Y	Y
	ACOX2	-0.889158	Y	Y
	LOC730098	-0.367487	N	Y
	CCDC45	0.510692	N	N
	PSAP	2.07075	Y	Y
	GALNT6	-0.999826	Y	Y
	RDH5	-0.679713	Y	Y
	CSGALNACT2	0.903673	Y	Y
	USP9X	1.29817	Y	Y
	KLF5	-0.681792	Y	Y
	LNX1	-0.921686	Y	Y
	KIF3C	0.475326	Y	Y
	SPEG	0.243254	Y	Y
	SH3BP5	0.959286	Y	Y
	ROBO1	1.2827	Y	Y
	JMY	0.424945	Y	Y
	PPP3CC	0.330571	Y	Y
	PURG	-1.02186	Y	Y
	C9orf95	-0.217636	N	N
	COL1A1	-0.794564	Y	Y
	NFKBIZ	0.413717	Y	Y
	CA13	-0.865797	Y	Y
	RASSF8	0.0254441	Y	Y
	KIAA1370	0.213701	N	N
	FHOD3	-0.839836	Y	Y
	ODZ3	0.64912	N	N
	PBX3	0.627244	Y	Y
	HRASLS	-0.846587	Y	Y
	C11orf70	-0.888918	Y	Y
	EFR3B	-0.689968	Y	Y
	STK38L	-0.45951	Y	Y
	RNF144A	-0.646563	Y	Y
	TP53INP1	-0.115202	Y	Y
	FHIT	-0.886405	Y	Y
	CDRT4	-0.767392	Y	N
	HSPB8	-0.0803991	Y	Y
	RGS3	1.20655	Y	Y
	B3GNT5	-0.714119	Y	Y
	REEP2	0.044493	Y	Y
	GPR56	0.0887218	N	Y
	SERPINE1	0.356904	Y	Y
	ETV1	-0.36862	Y	Y
	MEIS2	-0.749424	Y	Y
	SRPX	1.24167	Y	Y
	ZNF365	-0.705148	Y	Y
	ZNF503	0.8137	Y	Y
	HIST3H2A	-0.888725	Y	Y
	SYT11	-0.5684	Y	Y
	CNIH3	-0.190324	Y	Y
	SATB1	-0.565124	Y	Y
	PTPRR	-0.874797	Y	Y
	CYFIP2	-0.986167	Y	Y
	FYN	-0.59315	Y	Y
	SVIL	-0.715015	Y	Y
	FAM134B	-0.677267	Y	Y
	GAD1	-1.00066	Y	Y
	MOXD1	-0.776314	Y	Y
	AMPH	-0.732118	Y	Y
	SLFN11	-0.939243	Y	Y
	DTNA	-1.05468	Y	Y
	HOXB2	-0.967984	Y	Y
	AKAP12	-0.686214	Y	Y
	GPC6	-0.450283	Y	Y
	PRRX1	-0.631079	Y	Y
	IL13RA2	-0.637783	Y	Y

## Sheet: Table S3
Table S3. The identified TMZ resistant-associated genes.
	upR in primary GBM with high risk toward TMZ resistant	downR in primary GBM with high risk toward TMZ resistant
	ABHD11	A2ML1
	AGTRAP	ABHD1
	CASP6	ABHD10
	CHRNA10	AC004076.9
	CLIC1	ACBD7
	ERAP2	ACRV1
	HACD4	ADCY8
	IL32	ADCYAP1R1
	LTV1	ADD3
	POLG	AGBL4
	TAF10	AHSG
	TM4SF1	AK9
	TP53	AKNAD1
	UPP1	AKR7A3
		ALDOC
		AMZ2
		ANXA9
		AQP11
		AQP6
		ARMCX6
		ASB3
		ATG4C
		ATOH7
		ATP1A2
		ATP1A4
		ATP1B1
		ATP2C2
		ATP6V1G2
		B3GALT2
		B4GAT1
		BAD
		BCHE
		BRWD1
		BX004987.4
		C11orf71
		C12orf29
		C16orf71
		C19orf45
		C1orf21
		C21orf91
		C2orf49
		C2orf72
		C2orf88
		C5orf30
		C8orf22
		C8orf34
		CA14
		CAMKMT
		CAMLG
		CAPN3
		CCDC138
		CCDC160
		CCDC163P
		CCT6B
		CDADC1
		CDIP1
		CDKN1B
		CDKN2C
		CEP70
		CETN3
		CHST9
		CMTM5
		COX20
		CRB1
		CRBN
		CSRNP3
		CTC-429P9.4
		CTC-435M10.3
		CTD-3105H18.18
		CTSF
		CTXN2
		CTXN3
		CYB5D1
		CYP3A5
		DAND5
		DCT
		DDX25
		DEAF1
		DEGS2
		DHX40
		DIO2
		DMGDH
		DMRTC1B
		DNAJA3
		DPH6
		DPP10
		DRC3
		DYNC2LI1
		E2F6
		EAPP
		EDAR
		EID2B
		EIF4A2
		ENDOU
		ENKUR
		EPHB1
		ERBB4
		ERI3
		ETNPPL
		EXOSC5
		FAHD2B
		FAM169A
		FAM171B
		FAM98C
		FAXDC2
		FBXL22
		FBXO36
		FBXO44
		FBXW10
		FCRLA
		FN3K
		FOXRED1
		FPGT-TNNI3K
		FUZ
		GDF9
		GJB6
		GLUD1
		GNPDA2
		GPAM
		GPM6A
		GPR158
		GPRASP1
		GRAMD1C
		GRAMD3
		GRIA4
		GTF2H2
		HBE1
		HEPACAM
		HES5
		HFM1
		HIST1H2AL
		HIST3H2A
		HIST3H2BB
		HIST4H4
		HNF4A
		HOXA5
		HOXA6
		HOXA7
		HOXD3
		HSD17B14
		HSDL1
		IDI1
		IFIT5
		IFT46
		IGFN1
		INCA1
		ISCA1
		KAT2B
		KBTBD3
		KCNA6
		KCNH6
		KCNJ10
		KCNK7
		KHDC1
		KHDC1L
		KIAA0895
		KIAA1328
		KIF6
		KLF15
		KLHL23
		KPNA5
		LIAS
		LIN52
		LNP1
		LPAR3
		LRIF1
		LRTOMT
		LSMEM2
		LYSMD1
		LZIC
		LZTFL1
		MASP1
		MED29
		MEIG1
		METTL16
		MIEF2
		MOCS2
		MORN5
		MSTN
		MT3
		MTRNR2L5
		MUM1L1
		MYBPC1
		MYOZ1
		N4BP2L1
		NBPF3
		NDRG2
		NDUFC2
		NECAB1
		NGB
		NIF3L1
		NPIPB6
		NRN1L
		NTSR2
		NUDCD2
		NUDT12
		OPALIN
		ORC4
		OSGEPL1
		OXR1
		PAAF1
		PAQR6
		PAQR8
		PARD6A
		PAX6
		PDE4DIP
		PEBP4
		PEX11G
		PHGDH
		PHYHIPL
		PIGH
		PIN1
		PKD1L2
		PLPPR1
		PMF1
		PNPLA4
		POLR2I
		POU3F4
		PPM1K
		PRDX2
		PRKACB
		PRPS1
		PRPSAP2
		PRR32
		PSD2
		PTRHD1
		RAB30
		RAB39B
		RAB9A
		RCAN2
		REEP6
		RGN
		RNF182
		RNF5
		RP11-347C12.3
		RP11-574F21.3
		RPAIN
		RPRD1A
		RSRC1
		SAXO2
		SCG3
		SDCBP2
		SENP8
		SEPT7
		SEPW1
		SERINC4
		SGTB
		SLC17A8
		SLC1A2
		SLC25A4
		SLC25A48
		SLC27A5
		SLC35G1
		SLC3A1
		SLC4A4
		SLCO1C1
		SMIM14
		SMIM17
		SMIM24
		SMYD1
		SNCAIP
		SNRPN
		SNX12
		SPAG16
		SPAST
		STARD10
		STARD6
		STMN2
		STOX1
		SUOX
		TEX14
		TFPT
		THAP2
		THAP5
		THNSL1
		TIPRL
		TMEM106B
		TMEM143
		TMEM186
		TMEM232
		TMEM33
		TMEM56
		TMSB15A
		TNNI3K
		TPPP3
		TREX1
		TRIM16L
		TRIM2
		TRUB1
		TTC1
		TTC30A
		TTC33
		TTPA
		TUBB8
		TUBD1
		TXNDC16
		UBE2E1
		UPK2
		VBP1
		VIPR2
		WASF3
		WDR17
		WDR88
		WIF1
		XK
		YPEL4
		ZBED8
		ZCCHC18
		ZFP82
		ZFPL1
		ZIC1
		ZNF138
		ZNF157
		ZNF273
		ZNF385B
		ZNF415
		ZNF461
		ZNF483
		ZNF518B
		ZNF521
		ZNF529
		ZNF530
		ZNF582
		ZNF614
		ZNF670
		ZNF670-ZNF695
		ZNF677
		ZNF678
		ZNF680
		ZNF681
		ZNF684
		ZNF708
		ZNF732
		ZNF84
		ZNF843
		ZSCAN31

## Sheet: Table S4
Table S4. Functional category of TMZ response relevant gene modules.
	module	nModGenesInTerm	bkgrTermSize	fracOfBkgrTermSize	termID	termOntology	termName	termDefinition
	green	3	3	1	GO:0007631	BP	feeding behavior	Behavior associated with the intake of food.
	green	7	25	0.28	GO:0007548	BP	sex differentiation	The establishment of the sex of an organism by physical differentiation.
	green	8	33	0.242424	GO:0097305	BP	response to alcohol	Any process that results in a change in state or activity of a cell or an organism (in terms of movement, secretion, enzyme production, gene expression, etc.) as a result of an alcohol stimulus.
	green	5	14	0.357143	GO:0048593	BP	camera-type eye morphogenesis	The process in which the anatomical structures of the eye are generated and organized. The camera-type eye is an organ of sight that receives light through an aperture and focuses it through a lens, projecting it on a photoreceptor field.
	green	4	9	0.444444	GO:0016358	BP	dendrite development	The process whose specific outcome is the progression of the dendrite over time, from its formation to the mature structure.
	green	4	9	0.444444	GO:0022602	BP	ovulation cycle process	A process involved in the sexual cycle seen in females, often with physiologic changes in the endometrium that recur at regular intervals during the reproductive years.
	green	9	41	0.219512	GO:0048667	BP	cell morphogenesis involved in neuron differentiation	The process in which the structures of a neuron are generated and organized. This process occurs while the initially relatively unspecialized cell is acquiring the specialized features of a neuron.
	green	8	34	0.235294	GO:0030424	CC	axon	The long process of a neuron that conducts nerve impulses, usually away from the cell body to the terminals and varicosities, which are sites of storage and release of neurotransmitter.
	green	3	5	0.6	GO:0015813	BP	L-glutamate transmembrane transport	The directed movement of L-glutamate across a membrane.
	green	24	179	0.134078	GO:0007399	BP	nervous system development	The process whose specific outcome is the progression of nervous tissue over time, from its formation to its mature state.
	magenta	3	13	0.230769	GO:0005743	CC	mitochondrial inner membrane	The inner, i.e. lumen-facing, lipid bilayer of the mitochondrial envelope. It is highly folded to form cristae.
	magenta	2	4	0.5	GO:0015865	BP	purine nucleotide transport	The directed movement of a purine nucleotide, any compound consisting of a purine nucleoside esterified with (ortho)phosphate, into, out of or within a cell.
	magenta	2	4	0.5	GO:0015868	BP	purine ribonucleotide transport	The directed movement of a purine ribonucleotide, any compound consisting of a purine ribonucleoside (a purine organic base attached to a ribose sugar) esterified with (ortho)phosphate, into, out of or within a cell.
	magenta	2	4	0.5	GO:0051503	BP	adenine nucleotide transport	The directed movement of adenine nucleotides, ATP, ADP, and/or AMP, into, out of or within a cell, or between cells, by means of some agent such as a transporter or pore.
	magenta	2	4	0.5	GO:0000295	MF	adenine nucleotide transmembrane transporter activity	Enables the transfer of adenine nucleotides (AMP, ADP, and ATP) from one side of a membrane to the other.
	magenta	2	4	0.5	GO:0015216	MF	purine nucleotide transmembrane transporter activity	Enables the transfer of a purine nucleotide, any compound consisting of a purine nucleoside esterified with (ortho)phosphate, from one side of a membrane to the other.
	magenta	2	5	0.4	GO:0006862	BP	nucleotide transport	The directed movement of a nucleotide, any compound consisting of a nucleoside that is esterified with (ortho)phosphate, into, out of or within a cell.
	magenta	5	51	0.0980392	GO:0007600	BP	sensory perception	The series of events required for an organism to receive a sensory stimulus, convert it to a molecular signal, and recognize and characterize the signal. This is a neurological process.
	magenta	6	76	0.0789474	GO:0015075	MF	ion transmembrane transporter activity	Enables the transfer of an ion from one side of a membrane to the other.
	magenta	28	929	0.0301399	GO:0005737	CC	cytoplasm	All of the contents of a cell excluding the plasma membrane and nucleus, but including other subcellular structures.
	pink	5	10	0.5	GO:0002639	BP	positive regulation of immunoglobulin production	Any process that activates or increases the frequency, rate, or extent of immunoglobulin production.
	pink	20	174	0.114943	GO:0006357	BP	regulation of transcription by RNA polymerase II	Any process that modulates the frequency, rate or extent of transcription mediated by RNA polymerase II.
	pink	22	212	0.103774	GO:0010628	BP	positive regulation of gene expression	Any process that increases the frequency, rate or extent of gene expression. Gene expression is the process in which a gene's coding sequence is converted into a mature gene product or products (proteins or RNA). This includes the production of an RNA transcript as well as any processing to produce a mature RNA product or an mRNA or circRNA (for protein-coding genes) and the translation of that m…
	pink	20	184	0.108696	GO:0006366	BP	transcription by RNA polymerase II	The synthesis of RNA from a DNA template by RNA polymerase II (RNAP II), originating at an RNA polymerase II promoter. Includes transcription of messenger RNA (mRNA) and certain small nuclear RNAs (snRNAs).
	pink	4	7	0.571429	GO:0032740	BP	positive regulation of interleukin-17 production	Any process that activates or increases the frequency, rate, or extent of production of any member of the interleukin-17 family of cytokines.
	pink	14	104	0.134615	GO:0045944	BP	positive regulation of transcription by RNA polymerase II	Any process that activates or increases the frequency, rate or extent of transcription from an RNA polymerase II promoter.
	pink	5	13	0.384615	GO:0002637	BP	regulation of immunoglobulin production	Any process that modulates the frequency, rate, or extent of immunoglobulin production.
	pink	6	20	0.3	GO:0050871	BP	positive regulation of B cell activation	Any process that activates or increases the frequency, rate or extent of B cell activation.
	pink	12	86	0.139535	GO:0001819	BP	positive regulation of cytokine production	Any process that activates or increases the frequency, rate or extent of production of a cytokine.
	pink	15	126	0.119048	GO:0045893	BP	positive regulation of transcription, DNA-templated	Any process that activates or increases the frequency, rate or extent of cellular DNA-templated transcription.
	red	5	12	0.416667	GO:0006839	BP	mitochondrial transport	Transport of substances into, out of or within a mitochondrion.
	red	3	4	0.75	GO:0051281	BP	positive regulation of release of sequestered calcium ion into cytosol	Any process that activates or increases the frequency, rate or extent of the release into the cytosolic compartment of calcium ions sequestered in the endoplasmic reticulum or mitochondria.
	red	4	9	0.444444	GO:0006821	BP	chloride transport	The directed movement of chloride into, out of or within a cell, or between cells, by means of some agent such as a transporter or pore.
	red	2	2	1	GO:0010359	BP	regulation of anion channel activity	Any process that modulates the frequency, rate or extent of anion channel activity.
	red	2	2	1	GO:0032957	BP	inositol trisphosphate metabolic process	The chemical reactions and pathways involving myo-inositol phosphate, 1,2,3,4,5,6-cyclohexanehexol, with three phosphate groups attached.
	red	2	2	1	GO:0032959	BP	inositol trisphosphate biosynthetic process	The chemical reactions and pathways resulting in the formation of inositol trisphosphate, 1,2,3,4,5,6-cyclohexanehexol, with three phosphate groups attached.
	red	2	2	1	GO:0046415	BP	urate metabolic process	The chemical reactions and pathways involving urate, the anion of uric acid, 2,6,8-trioxypurine, the end product of purine metabolism in certain mammals and the main excretory product in uricotelic animals.
	red	2	2	1	GO:0048070	BP	regulation of developmental pigmentation	Any process that modulates the frequency, rate or extent of the developmental process that results in the deposition of coloring matter in an organism.
	red	2	2	1	GO:2001225	BP	regulation of chloride transport	NA
	red	6	23	0.26087	GO:0005581	CC	collagen trimer	A protein complex consisting of three collagen chains assembled into a left-handed triple helix. These trimers typically assemble into higher order structures.
